# Supplementary material for: METTL3-Mediated N6-Methyladenosine Modification Is Involved in the Dysregulation of NRIP1 Expression in Down Syndrome
Source: Front Cell Dev Biol. 2021 Apr 1;9:621374. doi: 10.3389/fcell.2021.621374 (PMC8047211; doi:10.3389/fcell.2021.621374)
Supplement: Supplementary file 1 [file Data_Sheet_1.xls]

## Sheet: overlap 1
peakID	geneID	gene name	m6A_FC	RNA-seq_FC	sig
Y_15029937_15030378	ENSG00000067048	DDX3Y	1.61307	13.2152	m6AUp_rnaseqUp
Y_14951788_14952435	ENSG00000114374	USP9Y	2.01621	13.1211	m6AUp_rnaseqUp
Y_21755249_21755703	ENSG00000131002	TXLNGY	2.02201	11.7284	m6AUp_rnaseqUp
Y_2846915_2848020	ENSG00000067646	ZFY	2.43398	11.0751	m6AUp_rnaseqUp
Y_21867795_21868235	ENSG00000012817	KDM5D	1.61852	11.0335	m6AUp_rnaseqUp
Y_4968400_4968653	ENSG00000099715	PCDH11Y	1.76408	10.6156	m6AUp_rnaseqUp
Y_16000972_16001326	ENSG00000241859	ANOS2P	2.56666	9.46421	m6AUp_rnaseqUp
Y_16952407_16953892	ENSG00000165246	NLGN4Y	1.85888	7.03766	m6AUp_rnaseqUp
9_38566162_38566691	ENSG00000225345	SNX18P3	2.19387	6.75168	m6AUp_rnaseqUp
3_108902045_108902234	ENSG00000214381	LINC00488	2.68982	5.97453	m6AUp_rnaseqUp
7_116339316_116339616	ENSG00000105976	MET	-1.36283	5.95271	m6ADown_rnaseqUp
11_104915200_104915414	ENSG00000204397	CARD16	1.10622	5.45879	m6AUp_rnaseqUp
9_66553333_66553896	ENSG00000234665	AL512625.3	1.07601	4.61537	m6AUp_rnaseqUp
9_66515829_66516833	ENSG00000227582	ADGRF5P1	-1.94406	4.41092	m6ADown_rnaseqUp
15_101605920_101606178	ENSG00000154237	LRRK1	1.34972	4.03023	m6AUp_rnaseqUp
20_52644958_52645175	ENSG00000064787	BCAS1	-1.59786	4.01644	m6ADown_rnaseqUp
15_41476311_41476682	ENSG00000178997	EXD1	2.91527	3.99924	m6AUp_rnaseqUp
2_16948318_16948624	ENSG00000223536	AC008164.1	1.58564	3.9568	m6AUp_rnaseqUp
18_74692000_74692251	ENSG00000197971	MBP	-1.20762	3.86991	m6ADown_rnaseqUp
2_215278963_215279251	ENSG00000174453	VWC2L	1.42487	3.53937	m6AUp_rnaseqUp
17_68128858_68129102	ENSG00000153822	KCNJ16	2.87615	3.43904	m6AUp_rnaseqUp
5_80382928_80383649	ENSG00000113319	RASGRF2	-1.38484	3.30743	m6ADown_rnaseqUp
11_58816230_58817174	ENSG00000254399	GLYATL1P4	1.20118	3.20479	m6AUp_rnaseqUp
17_66533508_66533735	ENSG00000108950	FAM20A	1.35045	3.14646	m6AUp_rnaseqUp
9_32784705_32785014	ENSG00000188133	TMEM215	1.49832	2.91496	m6AUp_rnaseqUp
19_10402710_10402897	ENSG00000105376	ICAM5	-1.07928	2.75836	m6ADown_rnaseqUp
15_54305687_54305946	ENSG00000137766	UNC13C	1.97755	2.73893	m6AUp_rnaseqUp
6_150290203_150290438	ENSG00000111981	ULBP1	-1.5362	2.71913	m6ADown_rnaseqUp
10_55566337_55566769	ENSG00000150275	PCDH15	1.29567	2.60129	m6AUp_rnaseqUp
6_86160278_86160464	ENSG00000135318	NT5E	1.36729	2.60128	m6AUp_rnaseqUp
4_88766756_88766968	ENSG00000152595	MEPE	-1.23313	2.54272	m6ADown_rnaseqUp
5_120125761_120126212	ENSG00000248927	AC114284.1	1.91821	2.53831	m6AUp_rnaseqUp
11_94113393_94113579	ENSG00000123901	GPR83	1.69283	2.51757	m6AUp_rnaseqUp
18_12913419_12913916	ENSG00000267336	EIF4A2P1	1.14854	2.50896	m6AUp_rnaseqUp
12_108589199_108589564	ENSG00000075035	WSCD2	-1.35001	2.50614	m6ADown_rnaseqUp
1_1355430_1355616	ENSG00000235098	ANKRD65	-1.0515	2.50444	m6ADown_rnaseqUp
11_68772415_68772881	ENSG00000172935	MRGPRF	-1.05091	2.26269	m6ADown_rnaseqUp
3_183959472_183959820	ENSG00000145198	VWA5B2	1.39711	2.23691	m6AUp_rnaseqUp
11_58816230_58817174	ENSG00000255240	LOC283194	1.20118	2.22455	m6AUp_rnaseqUp
5_140308609_140308914	ENSG00000248383	PCDHAC1	1.25666	2.22378	m6AUp_rnaseqUp
8_144841411_144841905	ENSG00000254973	LOC105375800	1.10313	2.14876	m6AUp_rnaseqUp
18_13825819_13826233	ENSG00000176136	MC5R	1.36152	2.14513	m6AUp_rnaseqUp
8_119207072_119208330	ENSG00000177570	SAMD12	-1.05008	2.12126	m6ADown_rnaseqUp
8_119209756_119209947	ENSG00000177570	SAMD12	1.82928	2.12126	m6AUp_rnaseqUp
2_220115598_220115918	ENSG00000127824	TUBA4A	1.00789	2.11038	m6AUp_rnaseqUp
11_3105704_3105921	ENSG00000236710	AC108448.2	1.18707	2.08094	m6AUp_rnaseqUp
4_170912325_170913220	ENSG00000198948	MFAP3L	1.01933	1.97257	m6AUp_rnaseqUp
1_40091055_40091296	ENSG00000163909	HEYL	-1.26386	1.9519	m6ADown_rnaseqUp
4_5990628_5990921	ENSG00000181215	C4orf50	-2.92839	1.93018	m6ADown_rnaseqUp
2_41306_41625	ENSG00000184731	FAM110C	-1.18368	1.91888	m6ADown_rnaseqUp
5_67586475_67586699	ENSG00000145675	PIK3R1	-1.24417	1.88829	m6ADown_rnaseqUp
4_3264837_3265221	ENSG00000188981	MSANTD1	1.46732	1.88518	m6AUp_rnaseqUp
20_13279869_13280515	ENSG00000101230	ISM1	1.41669	1.86641	m6AUp_rnaseqUp
4_23797237_23797424	ENSG00000109819	PPARGC1A	1.01617	1.82355	m6AUp_rnaseqUp
13_111175864_111176163	ENSG00000139832	RAB20	1.43411	1.81649	m6AUp_rnaseqUp
1_111147069_111147379	ENSG00000177301	KCNA2	1.10099	1.80704	m6AUp_rnaseqUp
5_180621068_180622040	ENSG00000146054	TRIM7	1.5896	1.78115	m6AUp_rnaseqUp
8_99441313_99441631	ENSG00000156486	KCNS2	-1.17519	1.76927	m6ADown_rnaseqUp
2_128157838_128158047	ENSG00000236682	AC068282.1	-1.38683	1.71346	m6ADown_rnaseqUp
2_101998079_101998475	ENSG00000175874	CREG2	-1.38509	1.71061	m6ADown_rnaseqUp
3_11302326_11302689	ENSG00000196639	HRH1	1.22855	1.70079	m6AUp_rnaseqUp
8_61317351_61317622	ENSG00000251396	LINC01301	1.29598	1.69425	m6AUp_rnaseqUp
21_16437103_16437313	ENSG00000180530	NRIP1	-1.19115	1.60152	m6ADown_rnaseqUp
5_140308609_140308914	ENSG00000204965	PCDHA5	1.25666	1.55485	m6AUp_rnaseqUp
6_158098581_158098842	ENSG00000175048	ZDHHC14	1.15251	1.54327	m6AUp_rnaseqUp
16_80718531_80718925	ENSG00000166446	CDYL2	-1.09998	1.54123	m6ADown_rnaseqUp
5_113740212_113740556	ENSG00000080709	KCNN2	1.26596	1.44436	m6AUp_rnaseqUp
17_4805236_4805525	ENSG00000205710	C17orf107	-1.0717	1.43359	m6ADown_rnaseqUp
X_123518255_123518470	ENSG00000009694	TENM1	-1.6555	1.37887	m6ADown_rnaseqUp
5_89769654_89770133	ENSG00000176055	MBLAC2	-1.00449	1.31452	m6ADown_rnaseqUp
10_17362904_17363192	ENSG00000148488	ST8SIA6	-3.87243	1.30954	m6ADown_rnaseqUp
5_140308609_140308914	ENSG00000251664	PCDHA12	1.25666	1.29517	m6AUp_rnaseqUp
2_110746048_110746368	ENSG00000204588	LINC01123	-1.06644	1.27371	m6ADown_rnaseqUp
5_140308609_140308914	ENSG00000239389	PCDHA13	1.25666	1.24438	m6AUp_rnaseqUp
12_670735_671259	ENSG00000139044	B4GALNT3	1.11112	1.19019	m6AUp_rnaseqUp
21_45753227_45753785	ENSG00000184441	AP001062.1	1.53263	1.18284	m6AUp_rnaseqUp
1_24683996_24684425	ENSG00000001460	STPG1	-1.00356	1.14201	m6ADown_rnaseqUp
6_79943515_79943708	ENSG00000270362	HMGN3-AS1	-1.52145	1.10933	m6ADown_rnaseqUp
5_140308609_140308914	ENSG00000081842	PCDHA6	1.25666	1.10188	m6AUp_rnaseqUp
13_75860719_75861150	ENSG00000136111	TBC1D4	1.09145	1.07912	m6AUp_rnaseqUp
10_135381522_135381894	ENSG00000203772	SPRN	-1.60768	1.02435	m6ADown_rnaseqUp
18_49866806_49866998	ENSG00000187323	DCC	1.14211	-1.05625	m6AUp_rnaseqDown
5_177656987_177657289	ENSG00000175309	PHYKPL	1.01318	-1.0604	m6AUp_rnaseqDown
1_1287521_1288165	ENSG00000162576	MXRA8	1.03229	-1.07604	m6AUp_rnaseqDown
2_201436085_201436635	ENSG00000163535	SGO2	-1.01176	-1.18146	m6ADown_rnaseqDown
13_53029303_53029761	ENSG00000136108	CKAP2	1.25064	-1.20844	m6AUp_rnaseqDown
2_121746527_121746968	ENSG00000074047	GLI2	1.11611	-1.36833	m6AUp_rnaseqDown
17_73268060_73268285	ENSG00000263843	LOC100287042	-1.01796	-1.39261	m6ADown_rnaseqDown
1_205425043_205425230	ENSG00000224717	LOC284577	-1.14143	-1.4615	m6ADown_rnaseqDown
16_2712504_2712726	ENSG00000260565	ERVK13-1	-1.24129	-1.48781	m6ADown_rnaseqDown
3_157081210_157081426	ENSG00000197415	VEPH1	1.05761	-1.54775	m6AUp_rnaseqDown
20_54944947_54945355	ENSG00000087586	AURKA	-1.07464	-1.72035	m6ADown_rnaseqDown
17_6900012_6900199	ENSG00000108839	ALOX12	-1.19127	-1.73884	m6ADown_rnaseqDown
3_127339006_127340874	ENSG00000073111	MCM2	1.0982	-1.78318	m6AUp_rnaseqDown
22_46933013_46933471	ENSG00000075275	CELSR1	2.45778	-1.88422	m6AUp_rnaseqDown
2_105484631_105484937	ENSG00000229743	LINC01159	-1.05056	-2.09095	m6ADown_rnaseqDown
X_100417825_100418491	ENSG00000102384	CENPI	1.03078	-2.12996	m6AUp_rnaseqDown
1_52859128_52859408	ENSG00000085840	ORC1	-1.04469	-2.32434	m6ADown_rnaseqDown
11_31831519_31831706	ENSG00000007372	PAX6	2.88876	-2.33704	m6AUp_rnaseqDown
2_175193580_175193950	ENSG00000231453	LINC01305	-1.26209	-2.35116	m6ADown_rnaseqDown
4_141311781_141311968	ENSG00000153132	CLGN	1.33149	-2.58112	m6AUp_rnaseqDown
4_141313331_141313559	ENSG00000153132	CLGN	-1.39927	-2.58112	m6ADown_rnaseqDown
1_197073444_197073656	ENSG00000066279	ASPM	-1.25305	-2.64797	m6ADown_rnaseqDown
10_129913365_129913915	ENSG00000148773	MKI67	-1.0474	-2.66987	m6ADown_rnaseqDown
7_152345819_152346280	ENSG00000196584	XRCC2	1.14158	-2.76482	m6AUp_rnaseqDown
2_234749225_234749537	ENSG00000123485	HJURP	1.60732	-2.89003	m6AUp_rnaseqDown
12_11116966_11117275	ENSG00000111215	PRR4	1.08147	-2.92335	m6AUp_rnaseqDown
12_109715786_109716016	ENSG00000139445	FOXN4	3.28797	-3.09114	m6AUp_rnaseqDown
17_8113385_8113680	ENSG00000178999	AURKB	1.4113	-3.11632	m6AUp_rnaseqDown
12_98908760_98909078	ENSG00000257167	TMPO-AS1	-1.42352	-3.29496	m6ADown_rnaseqDown
2_45171703_45172517	ENSG00000138083	SIX3	1.5971	-5.23374	m6AUp_rnaseqDown
14_57268313_57268711	ENSG00000165588	OTX2	-1.26083	-5.30804	m6ADown_rnaseqDown
13_95090496_95091042	ENSG00000080166	DCT	1.25155	-6.11791	m6AUp_rnaseqDown
5_50689419_50690058	ENSG00000016082	ISL1	-2.10332	-6.96681	m6ADown_rnaseqDown
X_73070296_73072208	ENSG00000229807	XIST	-2.23748	-12.8834	m6ADown_rnaseqDown
X_73040486_73041292	ENSG00000229807	XIST	1.07683	-12.8834	m6AUp_rnaseqDown
