# Supplementary material for: METTL3-Mediated N6-Methyladenosine Modification Is Involved in the Dysregulation of NRIP1 Expression in Down Syndrome
Source: Front Cell Dev Biol. 2021 Apr 1;9:621374. doi: 10.3389/fcell.2021.621374 (PMC8047211; doi:10.3389/fcell.2021.621374)
Supplement: Supplementary file 6 [file Table_2.XLSX]

## Sheet: Sheet1
gene_id	Trisomy	Control	log2FoldChange	pvalue	padj	gene_name	gene_chr	m6A log2foldchange
ENSG00000183486	19.6141	0.418831	5.48052	0.00267162	0.0192812	MX2	21	NA
ENSG00000229425	138.298	4.21726	5.04359	0.00611144	0.0361781	AJ009632.2	21	NA
ENSG00000142178	29.5436	2.19366	3.74911	0.00181907	0.0141839	SIK1	21	-0.250945
ENSG00000142185	701.287	60.6925	3.5307	5.14e-05	0.000778379	TRPM2	21	0.556478
ENSG00000184221	1908.23	307.134	2.63502	1.59e-08	6.85e-07	OLIG1	21	-0.159661
ENSG00000205927	1462.14	268.161	2.44694	1.68e-08	7.19e-07	OLIG2	21	0.33513
ENSG00000171189	580.649	117.209	2.308	1.59e-06	3.9e-05	GRIK1	21	0.269235
ENSG00000229356	50.8995	10.649	2.25552	0.000238781	0.00280543	LRRC3-DT	21	NA
ENSG00000156299	2903.6	640.462	2.18043	2.63e-19	9.56e-17	TIAM1	21	0.352839
ENSG00000142173	1425.33	358.864	1.98981	2.68e-09	1.41e-07	COL6A2	21	-0.000291075
ENSG00000185808	304.259	84.375	1.84916	1.96e-11	1.63e-09	PIGP	21	NA
ENSG00000155307	74.5974	20.9289	1.83583	0.00475401	0.0299438	SAMSN1	21	NA
ENSG00000273492	127.014	36.2266	1.80259	0.000206252	0.00249616	AP000229.1	21	NA
ENSG00000157554	122.826	36.6536	1.74514	6.07e-06	0.000125536	ERG	21	0.246005
ENSG00000160307	465.457	139.047	1.74244	3.6e-05	0.000569058	S100B	21	-0.0230008
ENSG00000233922	85.2919	25.735	1.73138	2.64e-05	0.000435297	LINC01694	21	NA
ENSG00000183527	584.028	180.776	1.69077	3.57e-09	1.82e-07	PSMG1	21	0.0877199
ENSG00000183036	851.904	265.321	1.6827	3.08e-06	6.95e-05	PCP4	21	0.279319
ENSG00000154721	2915.23	934.232	1.64201	1.46e-08	6.38e-07	JAM2	21	0.247678
ENSG00000157617	604.599	196.148	1.62479	4.6e-12	4.31e-10	C2CD2	21	0.476711
ENSG00000180530	3608.15	1188.83	1.60152	7.82e-10	4.79e-08	NRIP1	21	-1.19115
ENSG00000157557	1002.51	330.683	1.59946	1.74e-11	1.45e-09	ETS2	21	0.162926
ENSG00000242220	99.8146	35.2768	1.50427	6.07e-05	0.000893934	TCP10L	21	NA
ENSG00000197381	2895.56	1022.44	1.50177	5.26e-08	2.02e-06	ADARB1	21	-0.311771
ENSG00000154654	3526.66	1256.04	1.48939	1.1e-16	2.84e-14	NCAM2	21	-0.947713
ENSG00000230982	248.783	88.9822	1.48261	0.000122355	0.0016023	DSTNP1	21	NA
ENSG00000160209	5128.73	1882.97	1.44562	3.5e-12	3.42e-10	PDXK	21	-0.155135
ENSG00000182240	410.135	158.363	1.3726	9.77e-05	0.00133153	BACE2	21	NA
ENSG00000177692	85.3437	33.3735	1.35085	0.000578153	0.00572797	DNAJC28	21	0.700075
ENSG00000159082	3344.65	1333.1	1.32675	1.51e-11	1.28e-09	SYNJ1	21	0.665721
ENSG00000142188	1506.29	602.539	1.32161	1.51e-06	3.75e-05	TMEM50B	21	0.0701447
ENSG00000280433	188.236	81.862	1.20086	9.14e-05	0.00126087	FP565260.6	21	NA
ENSG00000160216	4859.68	2128.11	1.19126	3.72e-10	2.41e-08	AGPAT3	21	-0.309358
ENSG00000154639	11545.1	5075.91	1.18548	1.63e-07	5.42e-06	CXADR	21	NA
ENSG00000184441	116.535	51.4493	1.18284	0.00167465	0.0132964	AP001062.1	21	NA
ENSG00000159267	909.625	402.588	1.1758	6.76e-07	1.87e-05	HLCS	21	0.187318
ENSG00000142166	3519.39	1591.69	1.14456	1.46e-09	8.21e-08	IFNAR1	21	-0.123939
ENSG00000173276	997.423	459.989	1.11644	2.93e-06	6.66e-05	ZBTB21	21	0.536824
ENSG00000159256	1644.64	806.48	1.02779	2.5e-05	0.000415233	MORC3	21	-0.0117297
ENSG00000160298	110.343	318.499	-1.52921	5.64e-08	2.14e-06	C21orf58	21	-0.207204
